# Supplementary material for: Whole exome sequencing identifies genetic markers of enterovirus susceptibility in East Asians
Source: Front Microbiol. 2024 Aug 21;15:1452595. doi: 10.3389/fmicb.2024.1452595 (PMC11372244; doi:10.3389/fmicb.2024.1452595)
Supplement: Supplementary file 3 [file Data_Sheet_3.xlsx]

## Sheet: GO_Biological_Process_2023_tabl
Term	ID	P-value	Genes
Aromatic Compound Catabolic Process	GO:0019439	0.000699005	EPHX2;CYP2F1
Organic Cyclic Compound Catabolic Process	GO:1901361	0.00180291	EPHX2;CYP2F1
Sphingomyelin Metabolic Process	GO:0006684	0.00215523	SMPD1;ABCA8
Positive Regulation Of Insulin Secretion Involved In Cellular Response To Glucose Stimulus	GO:0035774	0.00253737	CFTR;BAIAP3
Cardiac Myofibril Assembly	GO:0055003	0.00338969	NEBL;NEB
Arachidonic Acid Metabolic Process	GO:0019369	0.00350002	CYP2A6;TBXAS1;CYP2F1
Maturation Of 5.8S rRNA	GO:0000460	0.00385917	PES1;RRP15
DNA Damage Response, Signal Transduction By P53 Class Mediator Resulting In Cell Cycle Arrest	GO:0006977	0.00435706	GML;GTSE1
Epoxygenase P450 Pathway	GO:0019373	0.00435706	CYP2A6;CYP2F1
Xenobiotic Catabolic Process	GO:0042178	0.00543674	CYP2A6;GSTO1
Maturation Of LSU-rRNA	GO:0000470	0.00601784	PES1;RRP15
Xenobiotic Transport	GO:0042908	0.00601784	ABCA8;ABCC11
Regulation Of Release Of Sequestered Calcium Ion Into Cytosol By Sarcoplasmic Reticulum	GO:0010880	0.0072609	GSTO1;DHRS7C
Mitotic G1 DNA Damage Checkpoint Signaling	GO:0031571	0.0100613	GML;GTSE1
Actin Filament Organization	GO:0007015	0.0102042	NEBL;MYO5C;ELMO3;NEB
Regulation Of Insulin Secretion Involved In Cellular Response To Glucose Stimulus	GO:0061178	0.010825	CFTR;BAIAP3
Carboxylic Acid Metabolic Process	GO:0019752	0.0159173	GSTO1;TBXAS1
Regulation Of Interleukin-17 Production	GO:0032660	0.0168482	IL23R;IL36RN
Cellular Response To Glucose Stimulus	GO:0071333	0.0168482	NKX6-1;PCK2
Generation Of Neurons	GO:0048699	0.0184814	WNT10A;IRX6;KIAA0319;NEO1
DNA Damage Response, Signal Transduction By P53 Class Mediator	GO:0030330	0.0187778	GML;GTSE1
Odontogenesis	GO:0042476	0.0218372	WNT10A;ANKRD11
Positive Regulation Of Insulin Secretion	GO:0032024	0.0228999	CFTR;BAIAP3
Lipid Transport	GO:0006869	0.0255568	FABP7;ABCA8;ABCC11
Extracellular Structure Organization	GO:0043062	0.0261709	SPINT1;COL5A1;TGFBI
External Encapsulating Structure Organization	GO:0045229	0.0267928	SPINT1;COL5A1;TGFBI
Cellular Response To Ketone	GO:1901655	0.0273576	CFTR;PCK2
Coumarin Metabolic Process	GO:0009804	0.0289124	CYP2A6
Intracellular Water Homeostasis	GO:0009992	0.0289124	FLNB
Response To Lithium Ion	GO:0010226	0.0289124	SLC13A2
Aminophospholipid Transport	GO:0015917	0.0289124	ATP8A1
Short-Chain Fatty Acid Catabolic Process	GO:0019626	0.0289124	PCK2
ISG15-protein Conjugation	GO:0032020	0.0289124	UBA7
Regulation Of Immature T Cell Proliferation In Thymus	GO:0033084	0.0289124	TMEM131L
Negative Regulation Of T Cell Differentiation In Thymus	GO:0033085	0.0289124	TMEM131L
Tongue Development	GO:0043586	0.0289124	WNT10A
Type B Pancreatic Cell Proliferation	GO:0044342	0.0289124	NKX6-1
Heterocycle Catabolic Process	GO:0046700	0.0289124	CYP2A6
Regulation Of NK T Cell Activation	GO:0051133	0.0289124	IL23R
Regulation Of Enamel Mineralization	GO:0070173	0.0289124	CFTR
Hepatocyte Differentiation	GO:0070365	0.0289124	PCK2
Glomerulus Vasculature Development	GO:0072012	0.0289124	CD34
Positive Regulation Of Animal Organ Morphogenesis	GO:0110110	0.0289124	CD34
Regulation Of Establishment Of T Cell Polarity	GO:1903903	0.0289124	ABL2
Regulation Of T-helper 17 Cell Lineage Commitment	GO:2000328	0.0289124	IL23R
Regulation Of Small GTPase Mediated Signal Transduction	GO:0051056	0.0320517	PREX2;ARHGEF17;ARHGEF1
Regulation Of Systemic Arterial Blood Pressure By Renin-Angiotensin	GO:0003081	0.0345947	AGTR2
Type B Pancreatic Cell Development	GO:0003323	0.0345947	NKX6-1
Positive Regulation Of Cilium Movement	GO:0003353	0.0345947	PGAM4
Nucleotide Transport	GO:0006862	0.0345947	ABCC11
Positive Regulation Of Activation Of Janus Kinase Activity	GO:0010536	0.0345947	IL23R
Protein Deglutamylation	GO:0035608	0.0345947	AGBL2
Negative Regulation Of Epidermal Cell Differentiation	GO:0045605	0.0345947	REG3G
Positive Regulation Of Striated Muscle Contraction	GO:0045989	0.0345947	GSTO1
Vascular Wound Healing	GO:0061042	0.0345947	CD34
Leukotriene Transport	GO:0071716	0.0345947	ABCC11
Positive Regulation Of Flagellated Sperm Motility	GO:1902093	0.0345947	PGAM4
Positive Regulation Of Spindle Assembly	GO:1905832	0.0345947	GPSM2
Positive Regulation Of Cilium-Dependent Cell Motility	GO:2000155	0.0345947	PGAM4
Positive Regulation Of T-helper 17 Cell Differentiation	GO:2000321	0.0345947	IL23R
Pyruvate Metabolic Process	GO:0006090	0.0346351	PGAM4;PCK2
Amide Biosynthetic Process	GO:0043604	0.0359136	SMPD1;ABCA8
Regulation Of Release Of Sequestered Calcium Ion Into Cytosol	GO:0051279	0.0359136	GSTO1;DHRS7C
Ribosomal Large Subunit Biogenesis	GO:0042273	0.0398564	PES1;RRP15
Regulation Of Activation Of Janus Kinase Activity	GO:0010533	0.040244	IL23R
Peptidyl-Lysine Hydroxylation	GO:0017185	0.040244	VIPAS39
Thyroid Gland Development	GO:0030878	0.040244	TG
Positive Regulation Of Natural Killer Cell Proliferation	GO:0032819	0.040244	IL23R
Benzene-Containing Compound Metabolic Process	GO:0042537	0.040244	KYAT3
Positive Regulation Of Ryanodine-Sensitive Calcium-Release Channel Activity	GO:0060316	0.040244	GSTO1
Histone Lysine Demethylation	GO:0070076	0.040244	JMJD1C
Positive Regulation Of Tooth Mineralization	GO:0070172	0.040244	CFTR
Lymphocyte Apoptotic Process	GO:0070227	0.040244	FASLG
T Cell Apoptotic Process	GO:0070231	0.040244	FASLG
Release Of Sequestered Calcium Ion Into Cytosol By Endoplasmic Reticulum	GO:1903514	0.040244	FASLG
Regulation Of Protein Localization To Cell Cortex	GO:1904776	0.040244	GPSM2
Neuron Migration	GO:0001764	0.0412056	NEO1;KIAA0319
Plasma Membrane Bounded Cell Projection Organization	GO:0120036	0.0424528	CATIP;ADGRF1;FRYL
Apoptotic Process	GO:0006915	0.0450407	CYFIP2;GML;FASLG;MCM2
Regulation Of T-helper 1 Type Immune Response	GO:0002825	0.0458605	IL23R
Cyclooxygenase Pathway	GO:0019371	0.0458605	TBXAS1
Regulation Of Rhodopsin Mediated Signaling Pathway	GO:0022400	0.0458605	GRK4
Positive Regulation Of Memory T Cell Differentiation	GO:0043382	0.0458605	IL23R
Regulation Of Mitotic Centrosome Separation	GO:0046602	0.0458605	RANBP1
Positive Regulation Of NK T Cell Activation	GO:0051135	0.0458605	IL23R
Kynurenine Metabolic Process	GO:0070189	0.0458605	KYAT3
Regulation Of Type B Pancreatic Cell Development	GO:2000074	0.0458605	NKX6-1
