# Supplementary material for: Whole exome sequencing identifies genetic markers of enterovirus susceptibility in East Asians
Source: Front Microbiol. 2024 Aug 21;15:1452595. doi: 10.3389/fmicb.2024.1452595 (PMC11372244; doi:10.3389/fmicb.2024.1452595)
Supplement: Supplementary file 4 [file Data_Sheet_4.xlsx]

## Sheet: Reactome_2022_table
Term	ID	P-value	Genes
CYP2E1 Reactions	R-HSA-211999	0.00180291	CYP2A6;CYP2F1
Chaperone Mediated Autophagy	R-HSA-9613829	0.00601784	CETN1;CFTR
Cytochrome P450 - Arranged By Substrate Type	R-HSA-211897	0.00654804	CYP2A6;TBXAS1;CYP2F1
Aggrephagy	R-HSA-9646399	0.00860959	CETN1;CFTR
Xenobiotics	R-HSA-211981	0.00860959	CYP2A6;CYP2F1
Biological Oxidations	R-HSA-211859	0.0091903	CYP2A6;GSTO1;TBXAS1;ACSM4;CYP2F1
Late Endosomal Microautophagy	R-HSA-9615710	0.0141248	CETN1;CFTR
Gluconeogenesis	R-HSA-70263	0.0150094	PGAM4;PCK2
Immune System	R-HSA-168256	0.0176175	CYFIP2;CUL7;ATP8A1;UBA7;GSTO1;CLEC10A;IL23R;FASLG;GPR84;REG3G;PPL;TRPM2;FBXO40;ABL2;FCER1A;PGAM4;IL36RN;FLNB;IFNL3
ABC-family Proteins Mediated Transport	R-HSA-382556	0.0220385	ABCA8;ABCC11;CFTR
Phase I - Functionalization Of Compounds	R-HSA-211945	0.0231796	CYP2A6;TBXAS1;CYP2F1
Sodium-coupled Sulphate, Di- And Tri-Carboxylate Transporters	R-HSA-433137	0.0289124	SLC13A2
FasL// CD95L Signaling	R-HSA-75157	0.0289124	FASLG
Signaling By MST1	R-HSA-8852405	0.0289124	SPINT1
MET Receptor Activation	R-HSA-6806942	0.0345947	SPINT1
Metabolism Of Non-Coding RNA	R-HSA-194441	0.0372101	GEMIN8;SNUPN
Interleukin-12 Family Signaling	R-HSA-447115	0.0398564	GSTO1;IL23R
Anchoring Fibril Formation	R-HSA-2214320	0.040244	LAMA4
Vitamin C (Ascorbate) Metabolism	R-HSA-196836	0.040244	GSTO1
Interleukin-36 Pathway	R-HSA-9014826	0.040244	IL36RN
Assembly Of Collagen Fibrils And Other Multimeric Structures	R-HSA-2022090	0.0439549	COL5A1;LAMA4
NRAGE Signals Death Thru JNK	R-HSA-193648	0.0439549	ARHGEF17;ARHGEF1
RHO GTPase Cycle	R-HSA-9012999	0.0451226	CYFIP2;PREX2;ARHGEF17;ABL2;ARHGEF1;CFTR
Synthesis Of Epoxy (EET) And Dihydroxyeicosatrienoic Acids (DHET)	R-HSA-2142670	0.0458605	EPHX2
Biosynthesis Of Maresins	R-HSA-9018682	0.0458605	EPHX2
Conjugation Of Salicylate With Glycine	R-HSA-177128	0.0458605	ACSM4
Regulation Of Gene Expression In Early Pancreatic Precursor Cells	R-HSA-210747	0.0458605	NKX6-1
Role Of ABL In ROBO-SLIT Signaling	R-HSA-428890	0.0458605	ABL2
Arachidonic Acid Metabolism	R-HSA-2142753	0.0467706	EPHX2;TBXAS1
Death Receptor Signaling	R-HSA-73887	0.0482134	ARHGEF17;FASLG;ARHGEF1
Selective Autophagy	R-HSA-9663891	0.0496507	CETN1;CFTR
